# Supplementary material for: Uterine NK Cells Are Critical in Shaping DC Immunogenic Functions Compatible with Pregnancy Progression
Source: PLoS One. 2012 Oct 8;7(10):e46755. doi: 10.1371/journal.pone.0046755 (PMC3466312; doi:10.1371/journal.pone.0046755)
Supplement: Table S2 — Statistical analysis at a false discovery rate (FDR) of 10% between ↑DCØNK and ↑DC implantation on gd 6.5. Results of SAM analysis for genes with q-values <0.1 . (XLSX) [file pone.0046755.s002.xlsx]

## Sheet: Table S2
Table S2: Results of SAM analysis for genes with q-values <0.1
Transcript Cluster ID	mRNA Accession	mRNA Source	mRNA Description	Gene Symbol	Gene Description	Fold Change	RMA-processed signal intensities
						↑DC/↑DC-ØNK	q-value	↑DC1	↑DC2	↑DC3	↑DCØNK1	↑DCØNK2	↑DCØNK3
10395428	NM_178681	RefSeq	Mus musculus diacylglycerol kinase, beta (Dgkb), mRNA.	Dgkb	diacylglycerol kinase, beta	-1.79834	0.0224524	8.45	8.17	8.2	7.51	7.39	7.38
10514088	NM_177863	RefSeq	Mus musculus Fras1 related extracellular matrix protein 1 (Frem1), mRNA.	Frem1	Fras1 related extracellular matrix protein 1	-1.97247	0.0224524	9.06	8.96	8.74	8.07	7.95	7.8
10386115	ENSMUST00000137124	ENSEMBL	cdna:pseudogene chromosome:NCBIM37:11:57877330:57886439:-1 gene:ENSMUSG00000086962	---	---	1.90968	<0.001	6.21	6.7	6.41	7.29	7.35	7.48
10403015	BC018535	GenBank	Mus musculus immunoglobulin heavy chain complex, mRNA (cDNA clone MGC:6529 IMAGE:2651493), complete cds.	---	---	1.71713	0.0845354	6.71	6.88	7.29	7.95	7.72	7.55
10403021	ENSMUST00000103516	ENSEMBL	cdna:known chromosome:NCBIM37:12:116175324:116175617:-1 gene:ENSMUSG00000076707	---	---	1.41421	0.0931453	6.4	6.49	6.46	7.16	6.72	6.97
10457020	GENSCAN00000035629	ENSEMBL	cdna:Genscan chromosome:NCBIM37:18:82507959:82509208:1	---	---	1.24258	0.0845354	9.65	9.64	9.66	10.05	9.86	9.98
10522301	ENSMUST00000133066	ENSEMBL	cdna:known chromosome:NCBIM37:4:114635716:114659754:-1 gene:ENSMUSG00000028719	---	---	1.28639	0.0845354	7.88	7.87	7.84	8.32	8.11	8.25
10506470	NM_001162980	RefSeq	Mus musculus RIKEN cDNA 1700024P16 gene (1700024P16Rik), mRNA.	1700024P16Rik	RIKEN cDNA 1700024P16 gene	2.12383	0.046308	6.99	7.04	6.96	7.66	8.03	8.56
10395252	NM_001162903	RefSeq	Mus musculus RIKEN cDNA 2010109K11 gene (2010109K11Rik), mRNA.	2010109K11Rik	RIKEN cDNA 2010109K11 gene	1.24545	0.0931453	7.9	7.88	7.85	8.3	8.11	8.17
10457331	NM_175245	RefSeq	Mus musculus RIKEN cDNA 2410129H14 gene (2410129H14Rik), mRNA.	2410129H14Rik	RIKEN cDNA 2410129H14 gene	1.4406	0.0507485	9.42	9.21	9.38	9.88	9.71	10
10507551	BC022764	GenBank	Mus musculus RIKEN cDNA 2610528J11 gene, mRNA (cDNA clone MGC:32151 IMAGE:4925508), complete cds.	2610528J11Rik	RIKEN cDNA 2610528J11 gene	1.47768	0.046308	7.65	7.7	7.43	8.08	8.09	8.3
10591022	NM_133732	RefSeq	Mus musculus RIKEN cDNA 4931406C07 gene (4931406C07Rik), mRNA.	4931406C07Rik	RIKEN cDNA 4931406C07 gene	1.29534	0.0845354	8.6	8.64	8.76	9.13	8.96	9.03
10431170	NM_001033273	RefSeq	Mus musculus RIKEN cDNA 5031439G07 gene (5031439G07Rik), mRNA.	5031439G07Rik	RIKEN cDNA 5031439G07 gene	1.43727	0.0845354	10.22	10.15	10.35	10.85	10.56	10.88
10542340	NM_028982	RefSeq	Mus musculus RIKEN cDNA 8430419L09 gene (8430419L09Rik), mRNA.	8430419L09Rik	RIKEN cDNA 8430419L09 gene	1.38511	0.0845354	9.5	9.49	9.18	9.83	9.84	9.91
10590844	BC137891	GenBank	Mus musculus RIKEN cDNA 9030420J04 gene, mRNA (cDNA clone MGC:169515 IMAGE:8860910), complete cds.	9030420J04Rik	RIKEN cDNA 9030420J04 gene	1.59475	0.0845354	10.15	10.26	10.03	10.56	10.75	11.15
10530986	NM_177162	RefSeq	Mus musculus RIKEN cDNA 9930032O22 gene (9930032O22Rik), mRNA.	9930032O22Rik	RIKEN cDNA 9930032O22 gene	3.27918	<0.001	6.5	6.64	5.99	7.89	8.52	7.86
10440522	NM_009621	RefSeq	Mus musculus a disintegrin-like and metallopeptidase (reprolysin type) with thrombospondin type 1 motif, 1 (Adamts1), mRNA.	Adamts1	a disintegrin-like and metallopeptidase (reprolysin type) with thrombospondin type 1 motif, 1	1.37872	0.046308	10.05	9.93	10.12	10.43	10.45	10.61
10566366	NM_199146	RefSeq	Mus musculus expressed sequence AI451617 (AI451617), transcript variant 1, mRNA.	AI451617	expressed sequence AI451617	1.74513	<0.001	6.82	6.51	6.96	7.52	7.59	7.59
10403291	NM_134072	RefSeq	Mus musculus aldo-keto reductase family 1, member C14 (Akr1c14), mRNA.	Akr1c14	aldo-keto reductase family 1, member C14	3.90864	0.0211694	8.31	8.31	8.67	9.82	10.14	11.23
10438517	NM_145939	RefSeq	Mus musculus asparagine-linked glycosylation 3 homolog (yeast, alpha-1,3-mannosyltransferase) (Alg3), mRNA.	Alg3	asparagine-linked glycosylation 3 homolog (yeast, alpha-1,3-mannosyltransferase)	1.4012	0.0211694	10.28	10.29	10.21	10.79	10.64	10.81
10387855	NM_009660	RefSeq	Mus musculus arachidonate 15-lipoxygenase (Alox15), mRNA.	Alox15	arachidonate 15-lipoxygenase	4.24766	<0.001	9.3	8.8	9.1	11.04	11.18	11.24
10556302	NM_009667	RefSeq	Mus musculus adenosine monophosphate deaminase 3 (Ampd3), mRNA.	Ampd3	adenosine monophosphate deaminase 3	1.79005	0.0211694	9.36	9.32	9.3	10.01	10.48	10.01
10385081	AY702092	GenBank	Mus musculus acidic leucine-rich nuclear phosphoprotein 32 family member C (Anp32c) mRNA, complete cds.	Anp32-ps	acidic (leucine-rich) nuclear phosphoprotein 32 family, pseudogene	1.34723	0.0845354	7.84	7.67	7.57	8.11	8.06	8.2
10560608	NM_009695	RefSeq	Mus musculus apolipoprotein C-II (Apoc2), mRNA.	Apoc2	apolipoprotein C-II	1.32256	0.0845354	7.08	7.16	7.21	7.62	7.62	7.42
10456018	NM_001038499	RefSeq	Mus musculus arylsulfatase i (Arsi), mRNA.	Arsi	arylsulfatase i	1.26284	0.046308	7.94	7.89	7.94	8.2	8.28	8.3
10405047	NM_025711	RefSeq	Mus musculus asporin (Aspn), transcript variant 1, mRNA.	Aspn	asporin	1.48796	0.0931453	9.33	9.6	9.61	9.84	10.16	10.26
10560919	NM_144921	RefSeq	Mus musculus ATPase, Na+/K+ transporting, alpha 3 polypeptide (Atp1a3), mRNA.	Atp1a3	ATPase, Na+/K+ transporting, alpha 3 polypeptide	1.35974	0.0507485	8.15	8.1	8.29	8.75	8.54	8.58
10598994	NM_007502	RefSeq	Mus musculus ATPase, Na+/K+ transporting, beta 3 polypeptide (Atp1b3), mRNA.	Atp1b3	ATPase, Na+/K+ transporting, beta 3 polypeptide	1.24833	0.0507485	10.83	10.85	10.84	11.11	11.12	11.25
10579602	NM_028189	RefSeq	Mus musculus UDP-GlcNAc:betaGal beta-1,3-N-acetylglucosaminyltransferase 3 (B3gnt3), mRNA.	B3gnt3	UDP-GlcNAc:betaGal beta-1,3-N-acetylglucosaminyltransferase 3	1.19748	0.0845354	8.51	8.56	8.56	8.8	8.75	8.86
10477512	NM_144890	RefSeq	Mus musculus cDNA sequence BC018465 (BC018465), mRNA.	BC018465	cDNA sequence BC018465	2.16345	0.046308	7.62	8.01	8.17	8.66	9.03	9.45
10587683	NM_009742	RefSeq	Mus musculus B-cell leukemia/lymphoma 2 related protein A1a (Bcl2a1a), mRNA.	Bcl2a1a	B-cell leukemia/lymphoma 2 related protein A1a	1.29534	0.0845354	6.82	6.61	6.77	7.12	7.07	7.13
10587690	NM_007534	RefSeq	Mus musculus B-cell leukemia/lymphoma 2 related protein A1b (Bcl2a1b), mRNA.	Bcl2a1b	B-cell leukemia/lymphoma 2 related protein A1b	1.28343	0.0845354	7.05	6.82	7.02	7.34	7.31	7.32
10526311	NM_009745	RefSeq	Mus musculus B-cell CLL/lymphoma 7B (Bcl7b), mRNA.	Bcl7b	B-cell CLL/lymphoma 7B	1.19472	0.0507485	9.23	9.23	9.21	9.46	9.46	9.52
10542959	NM_009748	RefSeq	Mus musculus blocked early in transport 1 homolog (S. cerevisiae) (Bet1), mRNA.	Bet1	blocked early in transport 1 homolog (S. cerevisiae)	1.25701	0.0845354	7.88	7.77	7.94	8.2	8.13	8.25
10518187	NM_001177542	RefSeq	Mus musculus expressed sequence C87977 (C87977), mRNA.	C87977	expressed sequence C87977	1.37237	0.0211694	5.64	5.59	5.61	5.98	6.06	6.17
10559513	NM_133781	RefSeq	Mus musculus calcium binding protein 39 (Cab39), mRNA.	Cab39	calcium binding protein 39	1.24258	0.0931453	7.56	7.66	7.58	7.81	7.96	7.97
10435704	NM_009855	RefSeq	Mus musculus CD80 antigen (Cd80), mRNA.	Cd80	CD80 antigen	1.41748	0.046308	7.04	6.87	7.08	7.58	7.36	7.56
10443463	NM_007669	RefSeq	Mus musculus cyclin-dependent kinase inhibitor 1A (P21) (Cdkn1a), transcript variant 1, mRNA.	Cdkn1a	cyclin-dependent kinase inhibitor 1A (P21)	1.50177	0.0845354	8.86	8.91	9.02	9.34	9.43	9.78
10384956	NM_026527	RefSeq	Mus musculus ChaC, cation transport regulator homolog 2 (E. coli) (Chac2), mRNA.	Chac2	ChaC, cation transport regulator homolog 2 (E. coli)	1.50525	0.0845354	7.71	7.47	7.41	8.04	7.99	8.33
10483719	NM_001113246	RefSeq	Mus musculus chimerin (chimaerin) 1 (Chn1), transcript variant 3, mRNA.	Chn1	chimerin (chimaerin) 1	1.45397	0.0845354	8.62	8.52	8.29	8.99	8.86	9.2
10583347	NM_025844	RefSeq	Mus musculus cysteine and histidine-rich domain (CHORD)-containing, zinc-binding protein 1 (Chordc1), mRNA.	Chordc1	cysteine and histidine-rich domain (CHORD)-containing, zinc-binding protein 1	1.29834	0.0845354	8.48	8.31	8.46	8.82	8.7	8.86
10586357	NM_173385	RefSeq	Mus musculus cartilage intermediate layer protein, nucleotide pyrophosphohydrolase (Cilp), mRNA.	Cilp	cartilage intermediate layer protein, nucleotide pyrophosphohydrolase	1.57644	0.046308	8.34	8.51	8.75	9.12	9.14	9.31
10507726	NM_019563	RefSeq	Mus musculus Cbp/p300-interacting transactivator, with Glu/Asp-rich carboxy-terminal domain, 4 (Cited4), mRNA.	Cited4	Cbp/p300-interacting transactivator, with Glu/Asp-rich carboxy-terminal domain, 4	1.47768	0.0931453	9.57	9.62	9.23	9.86	10.04	10.21
10542156	NM_053109	RefSeq	Mus musculus C-type lectin domain family 2, member d (Clec2d), mRNA.	Clec2d	C-type lectin domain family 2, member d	1.33484	0.0845354	9.83	9.72	9.61	10.03	10.27	10.11
10542129	NM_027562	RefSeq	Mus musculus C-type lectin domain family 2, member g (Clec2g), transcript variant 1, mRNA.	Clec2g	C-type lectin domain family 2, member g	1.25992	0.0845354	6.54	6.56	6.4	6.82	6.78	6.9
10541581	NM_027218	RefSeq	Mus musculus C-type lectin domain family 4, member b1 (Clec4b1), mRNA.	Clec4b1	C-type lectin domain family 4, member b1	1.34102	0.0845354	4.03	4.32	4.11	4.57	4.57	4.59
10548375	NM_020008	RefSeq	Mus musculus C-type lectin domain family 7, member a (Clec7a), mRNA.	Clec7a	C-type lectin domain family 7, member a	1.64338	0.0845354	7.29	7.2	7.17	8.3	7.77	7.74
10368598	NM_175448	RefSeq	Mus musculus clavesin 2 (Clvs2), mRNA.	Clvs2	clavesin 2	1.44727	0.046308	7.89	7.77	7.87	8.52	8.42	8.19
10508074	NM_007782	RefSeq	Mus musculus colony stimulating factor 3 receptor (granulocyte) (Csf3r), mRNA.	Csf3r	colony stimulating factor 3 receptor (granulocyte)	2.11893	0.0931453	7.3	7.13	7.02	7.82	7.95	8.93
10388241	NM_031251	RefSeq	Mus musculus cystinosis, nephropathic (Ctns), mRNA.	Ctns	cystinosis, nephropathic	1.33176	0.0845354	8.87	8.78	8.99	9.41	9.26	9.21
10415844	NM_007798	RefSeq	Mus musculus cathepsin B (Ctsb), mRNA.	Ctsb	cathepsin B	1.49485	0.0845354	12.08	12.19	11.89	12.68	12.79	12.43
10494271	NM_021281	RefSeq	Mus musculus cathepsin S (Ctss), mRNA.	Ctss	cathepsin S	1.72907	0.046308	9.19	8.84	9.38	9.91	9.87	10
10531415	NM_021274	RefSeq	Mus musculus chemokine (C-X-C motif) ligand 10 (Cxcl10), mRNA.	Cxcl10	chemokine (C-X-C motif) ligand 10	1.46071	0.046308	7.89	7.8	8.09	8.35	8.58	8.49
10391207	NM_030150	RefSeq	Mus musculus DEXH (Asp-Glu-X-His) box polypeptide 58 (Dhx58), mRNA.	Dhx58	DEXH (Asp-Glu-X-His) box polypeptide 58	1.50873	0.046308	7.63	7.6	7.97	8.34	8.36	8.28
10401841	NM_010050	RefSeq	Mus musculus deiodinase, iodothyronine, type II (Dio2), mRNA.	Dio2	deiodinase, iodothyronine, type II	2.83497	0.0507485	9.41	9.23	8.84	10.36	10.16	11.47
10400137	NM_013760	RefSeq	Mus musculus DnaJ (Hsp40) homolog, subfamily B, member 9 (Dnajb9), mRNA.	Dnajb9	DnaJ (Hsp40) homolog, subfamily B, member 9	1.31951	0.0845354	9.65	9.66	9.61	10.1	9.88	10.14
10536141	NM_026017	RefSeq	Mus musculus Dullard homolog (Xenopus laevis) (Dullard), mRNA.	Dullard	Dullard homolog (Xenopus laevis)	1.24545	0.0845354	9.35	9.42	9.3	9.6	9.74	9.68
10562627	NM_026017	RefSeq	Mus musculus Dullard homolog (Xenopus laevis) (Dullard), mRNA.	Dullard	Dullard homolog (Xenopus laevis)	1.24545	0.0845354	9.35	9.42	9.3	9.6	9.74	9.68
10596428	NM_026763	RefSeq	Mus musculus dual von Willebrand factor A domains (Dvwa), mRNA.	Dvwa	dual von Willebrand factor A domains	3.13834	<0.001	9.72	9.71	9.44	11.17	11.23	11.42
10592237	NM_007915	RefSeq	Mus musculus etoposide induced 2.4 mRNA (Ei24), mRNA.	Ei24	etoposide induced 2.4 mRNA	1.27456	0.0931453	9.91	9.89	10.02	10.26	10.2	10.41
10452980	NM_011163	RefSeq	Mus musculus eukaryotic translation initiation factor 2-alpha kinase 2 (Eif2ak2), mRNA.	Eif2ak2	eukaryotic translation initiation factor 2-alpha kinase 2	1.54043	0.0507485	8.12	7.9	8.32	8.61	8.77	8.83
10578683	NM_026030	RefSeq	Mus musculus eukaryotic translation initiation factor 2, subunit 2 (beta) (Eif2s2), mRNA.	Eif2s2	eukaryotic translation initiation factor 2, subunit 2 (beta)	1.45062	0.0845354	9.08	8.85	8.89	9.3	9.45	9.68
10594800	NM_172772	RefSeq	Mus musculus family with sequence similarity 63, member B (Fam63b), mRNA.	Fam63b	family with sequence similarity 63, member B	1.31039	0.0845354	8.53	8.5	8.56	8.78	8.93	9.05
10540085	NM_007992	RefSeq	Mus musculus fibulin 2 (Fbln2), transcript variant 1, mRNA.	Fbln2	fibulin 2	1.37872	0.0931453	9.61	9.72	9.98	10.25	10.29	10.16
10491962	NM_019739	RefSeq	Mus musculus forkhead box O1 (Foxo1), mRNA.	Foxo1	forkhead box O1	1.3692	0.046308	10.16	10.09	9.98	10.44	10.5	10.65
10563350	NM_018876	RefSeq	Mus musculus fucosyltransferase 2 (Fut2), mRNA.	Fut2	fucosyltransferase 2	1.88339	0.0931453	9.68	9.71	8.88	10.49	10.16	10.36
10521984	NM_019468	RefSeq	Mus musculus glucose-6-phosphate dehydrogenase 2 (G6pd2), mRNA.	G6pd2	glucose-6-phosphate dehydrogenase 2	1.33793	0.0845354	8.59	8.72	8.71	8.95	9.1	9.23
10605338	NM_008062	RefSeq	Mus musculus glucose-6-phosphate dehydrogenase X-linked (G6pdx), mRNA.	G6pdx	glucose-6-phosphate dehydrogenase X-linked	1.43396	0.0845354	10.09	10.02	10.03	10.36	10.55	10.79
10405211	NM_011817	RefSeq	Mus musculus growth arrest and DNA-damage-inducible 45 gamma (Gadd45g), mRNA.	Gadd45g	growth arrest and DNA-damage-inducible 45 gamma	2.29209	0.0845354	8.48	8.52	8.48	9.13	9.5	10.44
10364072	NM_011820	RefSeq	Mus musculus gamma-glutamyltransferase 5 (Ggt5), mRNA.	Ggt5	gamma-glutamyltransferase 5	1.7818	<0.001	8.91	8.96	9.03	9.81	9.95	9.64
10420362	NM_008125	RefSeq	Mus musculus gap junction protein, beta 2 (Gjb2), mRNA.	Gjb2	gap junction protein, beta 2	2.18859	0.046308	7.05	6.87	6.93	8.01	7.65	8.58
10350753	NM_008131	RefSeq	Mus musculus glutamate-ammonia ligase (glutamine synthetase) (Glul), mRNA.	Glul	glutamate-ammonia ligase (glutamine synthetase)	1.27751	0.0845354	10.45	10.31	10.27	10.61	10.76	10.72
10374453	NM_008131	RefSeq	Mus musculus glutamate-ammonia ligase (glutamine synthetase) (Glul), mRNA.	Glul	glutamate-ammonia ligase (glutamine synthetase)	1.33484	0.046308	10.91	11.01	10.92	11.47	11.35	11.27
10583195	ENSMUST00000104915	ENSEMBL	Putative uncharacterized protein gene:ENSMUSG00000078117	Gm16485	predicted gene 16485	1.86176	0.0211694	9.32	9.28	9.17	9.87	10.16	10.43
10445941	XR_033353	RefSeq	PREDICTED: Mus musculus hypothetical protein LOC100047227 (LOC100047227), misc RNA.	Gm4471	predicted gene 4471	1.31646	0.0845354	7.66	7.84	7.63	8.03	8.07	8.22
10423172	NM_025673	RefSeq	Mus musculus golgi phosphoprotein 3 (Golph3), mRNA.	Golph3	golgi phosphoprotein 3	1.42076	0.0211694	9.08	9.09	9.12	9.51	9.55	9.75
10363070	NM_008147	RefSeq	Mus musculus glycoprotein 49 A (Gp49a), mRNA.	Gp49a	glycoprotein 49 A	1.67018	0.0400502	7.39	7.16	7.59	7.99	8.12	8.25
10399505	NM_015764	RefSeq	Mus musculus gene regulated by estrogen in breast cancer protein (Greb1), mRNA.	Greb1	gene regulated by estrogen in breast cancer protein	1.90528	0.0845354	8.73	8.71	8.1	9.19	9.74	9.4
10501676	NM_008246	RefSeq	Mus musculus hippocampus abundant gene transcript 1 (Hiat1), mRNA.	Hiat1	hippocampus abundant gene transcript 1	1.28046	0.0507485	9.85	9.83	9.91	10.3	10.14	10.22
10535904	NM_013559	RefSeq	Mus musculus heat shock 105kDa/110kDa protein 1 (Hsph1), mRNA.	Hsph1	heat shock 105kDa/110kDa protein 1	1.48452	0.0845354	8.75	8.63	8.64	9.27	9	9.46
10462623	NM_008331	RefSeq	Mus musculus interferon-induced protein with tetratricopeptide repeats 1 (Ifit1), mRNA.	Ifit1	interferon-induced protein with tetratricopeptide repeats 1	1.94082	0.0845354	7.99	7.74	8.65	8.95	9.33	8.97
10498379	NM_001162884	RefSeq	Mus musculus immunoglobulin superfamily, member 10 (Igsf10), mRNA.	Igsf10	immunoglobulin superfamily, member 10	1.60585	0.0211694	8.91	8.93	9.1	9.69	9.48	9.82
10498383	NM_001162884	RefSeq	Mus musculus immunoglobulin superfamily, member 10 (Igsf10), mRNA.	Igsf10	immunoglobulin superfamily, member 10	1.49485	0.0845354	8.98	9.16	9.31	9.84	9.52	9.83
10357155	NM_008381	RefSeq	Mus musculus inhibin beta-B (Inhbb), mRNA.	Inhbb	inhibin beta-B	3.39482	0.0845354	8.5	8.31	8.26	9.31	9.75	11.3
10572432	NM_023627	RefSeq	Mus musculus myo-inositol 1-phosphate synthase A1 (Isyna1), mRNA.	Isyna1	myo-inositol 1-phosphate synthase A1	1.5728	0.0845354	10.8	10.83	10.64	11.56	11.61	11.06
10449266	NM_207217	RefSeq	Mus musculus integrin alpha FG-GAP repeat containing 3 (Itfg3), mRNA.	Itfg3	integrin alpha FG-GAP repeat containing 3	1.24545	0.0845354	9.5	9.58	9.6	9.81	9.96	9.86
10514466	NM_010591	RefSeq	Mus musculus Jun oncogene (Jun), mRNA.	Jun	Jun oncogene	1.2283	0.0845354	9.87	9.95	9.92	10.13	10.23	10.27
10470175	NM_153558	RefSeq	Mus musculus lipocalin 13 (Lcn13), mRNA.	Lcn13	lipocalin 13	2.59068	0.0845354	8.32	8.47	7.73	10.1	9.74	8.8
10481627	NM_008491	RefSeq	Mus musculus lipocalin 2 (Lcn2), mRNA.	Lcn2	lipocalin 2	5.59188	0.0845354	8.28	8.31	8.26	9.92	9.99	12.39
10402268	NM_011175	RefSeq	Mus musculus legumain (Lgmn), mRNA.	Lgmn	legumain	1.39474	0.0931453	10.57	10.73	10.83	11.33	11.01	11.23
10363082	NM_013532	RefSeq	Mus musculus leukocyte immunoglobulin-like receptor, subfamily B, member 4 (Lilrb4), mRNA.	Lilrb4	leukocyte immunoglobulin-like receptor, subfamily B, member 4	1.50873	0.0845354	7.47	7.61	7.77	8	8.19	8.44
10462542	NM_026334	RefSeq	Mus musculus lipase, gastric (Lipf), mRNA.	Lipf	lipase, gastric	1.38831	0.0507485	6.68	6.86	6.61	7.1	7.31	7.16
10459772	NM_010720	RefSeq	Mus musculus lipase, endothelial (Lipg), mRNA.	Lipg	lipase, endothelial	1.66632	0.046308	7.56	7.27	7.55	7.97	8.29	8.33
10598152	NM_001037925	RefSeq	Mus musculus 2-cell-stage, variable group, member 3-like (LOC625360), mRNA.	LOC625360	2-cell-stage, variable group, member 3-like	1.3566	0.0845354	6.58	6.65	6.71	7	7.25	7.01
10458894	NM_010728	RefSeq	Mus musculus lysyl oxidase (Lox), mRNA.	Lox	lysyl oxidase	1.33176	0.0845354	10.76	10.98	11.04	11.35	11.29	11.38
10416215	NM_033325	RefSeq	Mus musculus lysyl oxidase-like 2 (Loxl2), mRNA.	Loxl2	lysyl oxidase-like 2	1.39474	0.0507485	9.64	9.73	9.7	10.07	10.35	10.09
10498978	NM_023624	RefSeq	Mus musculus lecithin-retinol acyltransferase (phosphatidylcholine-retinol-O-acyltransferase) (Lrat), mRNA.	Lrat	lecithin-retinol acyltransferase (phosphatidylcholine-retinol-O-acyltransferase)	1.86607	0.046308	8.08	8.21	7.72	8.59	9.07	9.05
10451953	NM_029796	RefSeq	Mus musculus leucine-rich alpha-2-glycoprotein 1 (Lrg1), mRNA.	Lrg1	leucine-rich alpha-2-glycoprotein 1	2.86129	<0.001	9.04	9.23	9.27	10.79	10.81	10.49
10463263	NM_033322	RefSeq	Mus musculus leucine zipper transcription factor-like 1 (Lztfl1), mRNA.	Lztfl1	leucine zipper transcription factor-like 1	1.41095	0.0931453	8.83	8.61	8.59	9.21	8.97	9.34
10606301	NM_025952	RefSeq	Mus musculus magnesium transporter 1 (Magt1), mRNA.	Magt1	magnesium transporter 1	1.38511	0.0931453	9.04	8.78	8.95	9.28	9.33	9.57
10387014	NM_009157	RefSeq	Mus musculus mitogen-activated protein kinase kinase 4 (Map2k4), mRNA.	Map2k4	mitogen-activated protein kinase kinase 4	1.30134	0.0845354	9.25	9.22	9.17	9.51	9.53	9.74
10477353	NM_007896	RefSeq	Mus musculus microtubule-associated protein, RP/EB family, member 1 (Mapre1), mRNA.	Mapre1	microtubule-associated protein, RP/EB family, member 1	1.26868	0.0845354	9.4	9.34	9.41	9.7	9.64	9.84
10554819	NM_181407	RefSeq	Mus musculus malic enzyme 3, NADP(+)-dependent, mitochondrial (Me3), nuclear gene encoding mitochondrial protein, mRNA.	Me3	malic enzyme 3, NADP(+)-dependent, mitochondrial	1.28343	0.046308	7.33	7.38	7.37	7.64	7.79	7.73
10461594	NM_029499	RefSeq	Mus musculus membrane-spanning 4-domains, subfamily A, member 4C (Ms4a4c), mRNA.	Ms4a4c	membrane-spanning 4-domains, subfamily A, member 4C	2.08012	0.0211694	7.26	7.08	7.59	8.65	8.25	8.2
10461622	NM_027209	RefSeq	Mus musculus membrane-spanning 4-domains, subfamily A, member 6B (Ms4a6b), mRNA.	Ms4a6b	membrane-spanning 4-domains, subfamily A, member 6B	1.75321	0.046308	7.61	7.54	8.07	8.44	8.52	8.69
10411595	NM_010872	RefSeq	Mus musculus NLR family, apoptosis inhibitory protein 2 (Naip2), transcript variant 1, mRNA.	Naip2	NLR family, apoptosis inhibitory protein 2	1.4406	0.0845354	7.49	7.39	7.7	8.03	7.89	8.24
10390175	NM_033217	RefSeq	Mus musculus nerve growth factor receptor (TNFR superfamily, member 16) (Ngfr), mRNA.	Ngfr	nerve growth factor receptor (TNFR superfamily, member 16)	1.55833	0.0845354	9.62	9.48	9.94	10.48	10.24	10.24
10405063	NM_008760	RefSeq	Mus musculus osteoglycin (Ogn), mRNA.	Ogn	osteoglycin	1.5728	0.046308	10.45	10.7	10.9	11.27	11.39	11.35
10397545	NM_178657	RefSeq	Mus musculus oogenesin 1 (Oog1), mRNA.	Oog1	oogenesin 1	1.31646	0.046308	5.68	5.59	5.63	5.94	6.12	6.03
10401824	NM_178657	RefSeq	Mus musculus oogenesin 1 (Oog1), mRNA.	Oog1	oogenesin 1	1.217	0.0845354	5.66	5.71	5.64	5.92	6.01	5.93
10498350	NM_133200	RefSeq	Mus musculus purinergic receptor P2Y, G-protein coupled, 14 (P2ry14), transcript variant 1, mRNA.	P2ry14	purinergic receptor P2Y, G-protein coupled, 14	2.32947	0.0507485	8.6	8.36	8.74	9.37	9.56	10.43
10517825	NM_011059	RefSeq	Mus musculus peptidyl arginine deiminase, type I (Padi1), mRNA.	Padi1	peptidyl arginine deiminase, type I	2.78949	0.0507485	7.87	7.88	7.49	8.62	9.09	9.97
10509838	NM_008812	RefSeq	Mus musculus peptidyl arginine deiminase, type II (Padi2), mRNA.	Padi2	peptidyl arginine deiminase, type II	2.17347	<0.001	8.48	8.36	8.29	9.29	9.59	9.61
10463997	NM_011050	RefSeq	Mus musculus programmed cell death 4 (Pdcd4), transcript variant 1, mRNA.	Pdcd4	programmed cell death 4	1.44727	0.0211694	10	10.04	10.18	10.71	10.52	10.59
10583179	NM_008829	RefSeq	Mus musculus progesterone receptor (Pgr), mRNA.	Pgr	progesterone receptor	1.6358	<0.001	10.48	10.34	10.15	10.94	11.1	11.06
10533131	NM_023625	RefSeq	Mus musculus phospholipase B domain containing 2 (Plbd2), mRNA.	Plbd2	phospholipase B domain containing 2	1.2283	0.0845354	9.58	9.56	9.5	9.9	9.86	9.77
10579525	NM_032398	RefSeq	Mus musculus plasmalemma vesicle associated protein (Plvap), mRNA.	Plvap	plasmalemma vesicle associated protein	1.26868	0.0931453	9.61	9.75	9.85	10.07	10.11	10.06
10414514	NM_013632	RefSeq	Mus musculus purine-nucleoside phosphorylase (Pnp), mRNA.	Pnp	purine-nucleoside phosphorylase	1.38191	0.0507485	9.58	9.28	9.44	9.86	9.88	9.96
10543791	NM_013723	RefSeq	Mus musculus podocalyxin-like (Podxl), mRNA.	Podxl	podocalyxin-like	1.27162	0.0507485	10.17	10.2	10.24	10.6	10.6	10.45
10427235	NM_025385	RefSeq	Mus musculus proline rich 13 (Prr13), transcript variant 1, mRNA.	Prr13	proline rich 13	1.28937	0.0845354	9.75	9.65	9.65	9.99	9.98	10.18
10605493	NM_001164275	RefSeq	Mus musculus proline rich Gla (G-carboxyglutamic acid) 1 (Prrg1), transcript variant 2, mRNA.	Prrg1	proline rich Gla (G-carboxyglutamic acid) 1	1.41748	0.0845354	8.22	8.34	8.15	8.81	8.55	8.86
10565456	NM_029614	RefSeq	Mus musculus protease, serine, 23 (Prss23), mRNA.	Prss23	protease, serine, 23	1.83189	0.0931453	8.77	8.81	9.37	9.68	9.64	10.25
10563685	NM_013643	RefSeq	Mus musculus protein tyrosine phosphatase, non-receptor type 5 (Ptpn5), transcript variant 1, mRNA.	Ptpn5	protein tyrosine phosphatase, non-receptor type 5	1.8025	<0.001	7.89	8.03	7.92	8.68	9.08	8.63
10395103	NM_181395	RefSeq	Mus musculus peroxidasin homolog (Drosophila) (Pxdn), mRNA.	Pxdn	peroxidasin homolog (Drosophila)	1.30134	0.0845354	10.95	10.96	10.96	11.22	11.31	11.48
10412624	NM_178279	RefSeq	Mus musculus PX domain containing serine/threonine kinase (Pxk), transcript variant S, mRNA.	Pxk	PX domain containing serine/threonine kinase	1.30134	0.0400502	10.48	10.44	10.43	10.83	10.9	10.76
10529873	NM_021518	RefSeq	Mus musculus RAB2A, member RAS oncogene family (Rab2a), mRNA.	Rab2a	RAB2A, member RAS oncogene family	1.21139	0.046308	11.51	11.48	11.46	11.79	11.72	11.77
10477583	NM_001139513	RefSeq	Mus musculus hnRNP-associated with lethal yellow (Raly), transcript variant 1, mRNA.	Raly	hnRNP-associated with lethal yellow	1.41421	0.0845354	10.49	10.45	10.64	10.87	10.99	11.22
10374197	NM_019511	RefSeq	Mus musculus receptor (calcitonin) activity modifying protein 3 (Ramp3), mRNA.	Ramp3	receptor (calcitonin) activity modifying protein 3	2.30804	0.0845354	8.49	8.33	8.16	9.05	9.28	10.27
10372716	NM_024457	RefSeq	Mus musculus RAS related protein 1b (Rap1b), mRNA.	Rap1b	RAS related protein 1b	1.32562	0.0931453	10.57	10.58	10.76	11	10.95	11.18
10386455	NM_009026	RefSeq	Mus musculus RAS, dexamethasone-induced 1 (Rasd1), mRNA.	Rasd1	RAS, dexamethasone-induced 1	2.11893	0.046308	8.47	8.63	8.2	9.02	9.74	9.79
10528691	NM_053075	RefSeq	Mus musculus Ras homolog enriched in brain (Rheb), mRNA.	Rheb	Ras homolog enriched in brain	1.31646	0.0211694	9.67	9.72	9.76	10.05	10.13	10.16
10503882	NM_011884	RefSeq	Mus musculus RNA guanylyltransferase and 5'-phosphatase (Rngtt), mRNA.	Rngtt	RNA guanylyltransferase and 5'-phosphatase	1.23114	0.0845354	7.52	7.51	7.58	7.86	7.75	7.9
10409282	NM_013846	RefSeq	Mus musculus receptor tyrosine kinase-like orphan receptor 2 (Ror2), mRNA.	Ror2	receptor tyrosine kinase-like orphan receptor 2	1.50525	0.0507485	9.83	9.64	9.87	10.16	10.39	10.56
10434778	NM_023386	RefSeq	Mus musculus receptor transporter protein 4 (Rtp4), mRNA.	Rtp4	receptor transporter protein 4	1.88775	0.0845354	8.56	8.13	9.06	9.35	9.59	9.56
10607467	NM_009121	RefSeq	Mus musculus spermidine/spermine N1-acetyl transferase 1 (Sat1), mRNA.	Sat1	spermidine/spermine N1-acetyl transferase 1	1.50525	0.0507485	9.58	9.4	9.55	10.05	9.93	10.32
10450904	NM_001039137	RefSeq	Mus musculus short coiled-coil protein (Scoc), transcript variant 1, mRNA.	Scoc	short coiled-coil protein	1.4811	0.0845354	8.05	8.21	8.23	8.84	8.47	8.88
10476702	NM_019787	RefSeq	Mus musculus SEC23B (S. cerevisiae) (Sec23b), mRNA.	Sec23b	SEC23B (S. cerevisiae)	1.37554	0.0845354	10.37	10.18	10.19	10.74	10.53	10.85
10351206	NM_011347	RefSeq	Mus musculus selectin, platelet (Selp), mRNA.	Selp	selectin, platelet	1.4406	0.0845354	8.02	8.1	8.19	8.4	8.72	8.77
10499378	NM_013658	RefSeq	Mus musculus sema domain, immunoglobulin domain (Ig), transmembrane domain (TM) and short cytoplasmic domain, (semaphorin) 4A (Sema4a), transcript variant 1, mRNA.	Sema4a	sema domain, immunoglobulin domain (Ig), transmembrane domain (TM) and short cytoplasmic domain, (semaphorin) 4A	1.30737	0.0845354	9.24	9.3	9.13	9.67	9.68	9.48
10378341	NM_029031	RefSeq	Mus musculus sedoheptulokinase (Shpk), mRNA.	Shpk	sedoheptulokinase	1.29834	0.0845354	7.53	7.5	7.53	7.88	8.02	7.79
10476021	NM_007547	RefSeq	Mus musculus signal-regulatory protein alpha (Sirpa), transcript variant 1, mRNA.	Sirpa	signal-regulatory protein alpha	1.26868	0.0931453	9.93	9.97	10.14	10.39	10.31	10.37
10497349	NM_001002898	RefSeq	Mus musculus signal-regulatory protein beta 1A (Sirpb1a), transcript variant 3, mRNA.	Sirpb1a	signal-regulatory protein beta 1A	1.55473	<0.001	7.32	7.21	7.36	7.93	7.92	7.95
10497356	NM_001002898	RefSeq	Mus musculus signal-regulatory protein beta 1A (Sirpb1a), transcript variant 3, mRNA.	Sirpb1a	signal-regulatory protein beta 1A	1.64718	<0.001	6.49	6.26	6.29	6.96	7.09	7.15
10497358	NM_001173460	RefSeq	Mus musculus signal-regulatory protein beta 1B (Sirpb1b), mRNA.	Sirpb1b	signal-regulatory protein beta 1B	1.79419	<0.001	7.17	7.15	7.3	8.14	8.04	7.97
10497364	NM_001173460	RefSeq	Mus musculus signal-regulatory protein beta 1B (Sirpb1b), mRNA.	Sirpb1b	signal-regulatory protein beta 1B	1.47427	<0.001	7.3	7.19	7.35	7.83	7.87	7.82
10416887	NM_198014	RefSeq	Mus musculus SLAIN motif family, member 1 (Slain1), mRNA.	Slain1	SLAIN motif family, member 1	1.36289	0.0845354	7.54	7.64	7.42	7.88	7.93	8.13
10461558	NM_023044	RefSeq	Mus musculus solute carrier family 15, member 3 (Slc15a3), mRNA.	Slc15a3	solute carrier family 15, member 3	1.46071	0.0845354	7.79	7.68	7.89	8.16	8.26	8.58
10606186	NM_009197	RefSeq	Mus musculus solute carrier family 16 (monocarboxylic acid transporters), member 2 (Slc16a2), mRNA.	Slc16a2	solute carrier family 16 (monocarboxylic acid transporters), member 2	1.34102	0.0845354	10.02	10.22	10.24	10.69	10.54	10.52
10369379	NM_023596	RefSeq	Mus musculus solute carrier family 29 (nucleoside transporters), member 3 (Slc29a3), mRNA.	Slc29a3	solute carrier family 29 (nucleoside transporters), member 3	1.28937	0.0845354	9.43	9.52	9.48	9.82	9.76	9.95
10372682	NM_029875	RefSeq	Mus musculus solute carrier family 35, member E3 (Slc35e3), mRNA.	Slc35e3	solute carrier family 35, member E3	1.39152	0.0211694	7.67	7.55	7.49	8.02	8.01	8.11
10353117	NM_172841	RefSeq	Mus musculus solute carrier organic anion transporter family, member 5A1 (Slco5a1), mRNA.	Slco5a1	solute carrier organic anion transporter family, member 5A1	2.8219	0.0845354	7.58	7.79	7.35	8.44	8.82	9.95
10379633	NM_011407	RefSeq	Mus musculus schlafen 1 (Slfn1), mRNA.	Slfn1	schlafen 1	2.59668	<0.001	6.83	6.59	7.34	8.12	8.27	8.5
10455721	NM_026408	RefSeq	Mus musculus synuclein, alpha interacting protein (synphilin) (Sncaip), mRNA.	Sncaip	synuclein, alpha interacting protein (synphilin)	1.77358	0.046308	7.58	7.42	7.7	8.38	8.12	8.68
10519805	NM_025759	RefSeq	Mus musculus spermatogenesis associated glutamate (E)-rich protein 4d (Speer4d), mRNA.	Speer4d	spermatogenesis associated glutamate (E)-rich protein 4d	1.46071	0.0931453	6.47	6.41	6.34	6.68	6.99	7.19
10528183	NM_025759	RefSeq	Mus musculus spermatogenesis associated glutamate (E)-rich protein 4d (Speer4d), mRNA.	Speer4d	spermatogenesis associated glutamate (E)-rich protein 4d	1.3566	0.0845354	6.55	6.59	6.47	6.79	7.06	7.08
10528177	NM_001122661	RefSeq	Mus musculus spermatogenesis associated glutamate (E)-rich protein 4e (Speer4e), mRNA.	Speer4e	spermatogenesis associated glutamate (E)-rich protein 4e	1.46409	0.0845354	6.07	5.87	5.9	6.26	6.57	6.66
10523717	NM_009263	RefSeq	Mus musculus secreted phosphoprotein 1 (Spp1), mRNA.	Spp1	secreted phosphoprotein 1	4.24766	0.0211694	8.53	8.4	8.41	10.22	9.87	11.51
10493867	NM_011471	RefSeq	Mus musculus small proline-rich protein 2E (Sprr2e), mRNA.	Sprr2e	small proline-rich protein 2E	1.32256	0.046308	6.3	6.49	6.35	6.77	6.78	6.8
10518735	NM_029035	RefSeq	Mus musculus splA/ryanodine receptor domain and SOCS box containing 1 (Spsb1), mRNA.	Spsb1	splA/ryanodine receptor domain and SOCS box containing 1	1.31646	0.0845354	9.41	9.53	9.4	9.79	9.77	9.97
10601659	NM_026838	RefSeq	Mus musculus sushi-repeat-containing protein, X-linked 2 (Srpx2), transcript variant 1, mRNA.	Srpx2	sushi-repeat-containing protein, X-linked 2	1.95884	0.046308	7.34	7.36	7.64	8.47	8.05	8.73
10378855	ENSMUST00000037912	ENSEMBL	Isoform 1 of Protein phosphatase Slingshot homolog 2 gene:ENSMUSG00000037926	Ssh2	slingshot homolog 2 (Drosophila)	1.59107	0.046308	6.19	5.87	5.99	6.88	6.64	6.54
10521543	NM_026959	RefSeq	Mus musculus syntaxin 18 (Stx18), mRNA.	Stx18	syntaxin 18	1.53333	<0.001	8.84	8.67	8.85	9.37	9.36	9.48
10598603	NM_177704	RefSeq	Mus musculus synaptotagmin-like 5 (Sytl5), mRNA.	Sytl5	synaptotagmin-like 5	2.13366	<0.001	7.51	7.74	7.58	8.68	8.81	8.62
10603573	NM_177704	RefSeq	Mus musculus synaptotagmin-like 5 (Sytl5), mRNA.	Sytl5	synaptotagmin-like 5	1.79005	<0.001	7.92	8.18	7.84	8.74	9	8.72
10392207	NM_198292	RefSeq	Mus musculus testis expressed gene 2 (Tex2), mRNA.	Tex2	testis expressed gene 2	2.14851	<0.001	8.74	8.84	8.49	9.55	9.84	9.99
10489204	NM_009373	RefSeq	Mus musculus transglutaminase 2, C polypeptide (Tgm2), mRNA.	Tgm2	transglutaminase 2, C polypeptide	1.35347	0.0507485	11.37	11.4	11.3	11.77	11.94	11.67
10530145	NM_030682	RefSeq	Mus musculus toll-like receptor 1 (Tlr1), mRNA.	Tlr1	toll-like receptor 1	1.29534	0.0845354	6.82	6.79	6.78	7.2	7.28	7.03
10382470	NM_001033393	RefSeq	Mus musculus transmembrane protein 104 (Tmem104), mRNA.	Tmem104	transmembrane protein 104	1.23685	0.0845354	8.86	8.83	8.85	9.2	9.19	9.07
10532741	NM_146162	RefSeq	Mus musculus transmembrane protein 119 (Tmem119), mRNA.	Tmem119	transmembrane protein 119	1.89212	<0.001	10.38	10.26	10.44	11.44	11	11.4
10363161	NM_178745	RefSeq	Mus musculus transmembrane protein 229B (Tmem229b), transcript variant 1, mRNA.	Tmem229b	transmembrane protein 229B	1.68958	0.0931453	9.5	9.24	9.63	10.22	9.86	10.56
10553324	NM_026436	RefSeq	Mus musculus transmembrane protein 86A (Tmem86a), mRNA.	Tmem86a	transmembrane protein 86A	1.56555	<0.001	9.21	9.07	9.26	9.89	9.78	9.81
10569504	NM_024290	RefSeq	Mus musculus tumor necrosis factor receptor superfamily, member 23 (Tnfrsf23), mRNA.	Tnfrsf23	tumor necrosis factor receptor superfamily, member 23	1.54043	0.046308	8.14	8.3	8.2	8.75	8.7	9.06
10425299	NM_172609	RefSeq	Mus musculus translocase of outer mitochondrial membrane 22 homolog (yeast) (Tomm22), nuclear gene encoding mitochondrial protein, mRNA.	Tomm22	translocase of outer mitochondrial membrane 22 homolog (yeast)	1.44393	0.046308	8.06	8.03	8.12	8.77	8.51	8.52
10359097	NM_001160018	RefSeq	Mus musculus torsin A interacting protein 1 (Tor1aip1), transcript variant 1, mRNA.	Tor1aip1	torsin A interacting protein 1	1.17827	0.0845354	8.58	8.55	8.55	8.82	8.8	8.77
10596148	NM_133977	RefSeq	Mus musculus transferrin (Trf), mRNA.	Trf	transferrin	1.81924	0.0845354	9.35	9.62	9.98	10.57	10.79	10.18
10555892	NM_008971	RefSeq	Mus musculus twinfilin, actin-binding protein, homolog 1 (Drosophila) (Twf1), mRNA.	Twf1	twinfilin, actin-binding protein, homolog 1 (Drosophila)	1.45397	0.0931453	8.59	8.72	8.86	9.37	9.02	9.4
10437698	NM_029582	RefSeq	Mus musculus thioredoxin domain containing 11 (Txndc11), transcript variant 1, mRNA.	Txndc11	thioredoxin domain containing 11	1.28937	0.046308	8.78	8.68	8.7	9.07	9.03	9.16
10552276	NM_009459	RefSeq	Mus musculus ubiquitin-conjugating enzyme E2H (Ube2h), transcript variant 1, mRNA.	Ube2h	ubiquitin-conjugating enzyme E2H	1.32256	0.0845354	10.08	10.04	10.06	10.34	10.42	10.63
10368227	NM_180600	RefSeq	Mus musculus ubiquitin-conjugating enzyme E2Q (putative) 2 (Ube2q2), mRNA.	Ube2q2	ubiquitin-conjugating enzyme E2Q (putative) 2	1.39797	0.0845354	9.4	9.11	9.18	9.65	9.67	9.82
10541307	NM_011909	RefSeq	Mus musculus ubiquitin specific peptidase 18 (Usp18), mRNA.	Usp18	ubiquitin specific peptidase 18	1.7818	0.0507485	8.66	8.47	9.18	9.56	9.68	9.57
10495416	NM_020505	RefSeq	Mus musculus vav 3 oncogene (Vav3), transcript variant 1, mRNA.	Vav3	vav 3 oncogene	1.41095	0.0845354	8.22	8.01	8.1	8.53	8.49	8.8
10442250	NM_001164676	RefSeq	Mus musculus zinc finger protein (Zfp229), mRNA.	Zfp229	zinc finger protein	1.22264	0.0845354	6.28	6.16	6.24	6.46	6.57	6.52
10516007	NM_172700	RefSeq	Mus musculus zinc metallopeptidase, STE24 homolog (S. cerevisiae) (Zmpste24), mRNA.	Zmpste24	zinc metallopeptidase, STE24 homolog (S. cerevisiae)	1.38191	0.0845354	9.81	9.73	9.83	10.25	10.07	10.45
